# Supplementary material for: Psychopathic tendencies are selectively associated with reduced emotional awareness in the context of early adversity
Source: PLoS One. 2022 Dec 22;17(12):e0277475. doi: 10.1371/journal.pone.0277475 (PMC9778717; doi:10.1371/journal.pone.0277475)
Supplement: S2 File — This file includes all data used for the analyses reported in this study. (CSV) [file pone.0277475.s002.csv]

id	Age	Sex	LEAS Total	LEAS Self	LEAS Other	TPM Total	TPM Boldness	TPM Meanness	TPM Disinhibition	IRI Empathetic Concern	IRI Personal Distress	CTQ Total	CTQ Physical	CTQ Emotional	CTQ Sexual Abuse	CECA Total	CECA Mother Antipathy	CECA Mother Neglect	CECA Father Antipathy	CECA Father Neglect	Positive Affect	Negative Affect
1	22	female	33	30	26	66	25	15	22	15	14	5.333333333	5	6	5	11.75	15	8	16	8	24	22
2	18	female	41	37	32	38	11	4	17	28	10	5	5	5	5	10.25	12	9	12	8	28	27
3	21	female	37	32	32	47	18	12	13	25	14	7.666666667	5	9	9	12.5	13	10	17	10	35	27
4	19	female	34	33	21	104	40	22	38	21	18	5.333333333	5	6	5	17.75	12	8	19	32	42	28
5	21	female	37	31	32	54	25	8	17	23	12	5.666666667	6	6	5	14	21	10	9	16	34	17
6	18	male	30	23	23	78	39	11	24	18	13	5	5	5	5	19.75	14	17	16	32	32	21
7	18	female	26	18	25	91	27	31	34	NA	NA	NA	NA	NA	NA	NA	NA	NA	NA	NA	NA	NA
8	18	female	33	29	26	68	37	18	11	23	12	5.666666667	6	6	5	11.5	15	8	15	8	39	14
9	20	male	33	26	30	60	24	13	17	17	6	7.666666667	7	11	5	17.25	23	11	23	12	29	15
10	18	female	36	32	28	78	44	6	26	20	20	9.666666667	6	18	5	31	33	15	40	36	43	20
11	18	female	34	32	29	57	40	9	6	22	4	5	5	5	5	14.25	12	8	17	20	39	13
12	19	female	31	28	21	65	42	10	13	21	17	7	11	5	5	14.5	19	8	16	15	50	16
13	18	female	32	20	31	68	25	21	18	22	19	10.33333333	7	19	5	25.25	34	20	28	19	36	35
14	19	female	36	32	26	57	39	5	9	23	8	5.333333333	5	6	5	11	15	8	13	8	33	25
15	18	female	29	21	24	55	32	12	11	13	12	9	6	16	5	19.75	19	13	30	17	41	33
16	21	female	27	21	24	95	23	35	34	15	9	14.33333333	18	10	15	24.5	24	28	22	24	26	31
17	18	male	32	30	23	63	37	12	14	23	13	7	7	9	5	21	22	17	26	19	38	35
18	21	female	37	30	31	42	30	2	8	28	10	5.333333333	5	6	5	10.75	12	8	14	9	34	19
19	19	female	33	33	24	69	30	5	31	28	10	9.666666667	11	13	5	22.75	33	11	29	18	26	20
20	19	female	32	32	23	40	22	5	9	21	12	5.666666667	5	7	5	11.75	13	9	15	10	33	16
21	20	female	27	24	20	65	30	13	20	NA	NA	8	5	14	5	21	26	10	24	24	NA	NA
22	18	female	34	30	28	48	22	6	16	21	15	7	6	10	5	21	25	14	26	19	22	29
23	19	female	39	34	34	63	41	14	8	19	10	6	5	8	5	14	15	8	15	18	35	17
24	18	female	41	33	34	53	32	2	15	24	11	5	5	5	5	15.25	17	9	21	14	44	21
25	18	female	29	25	24	71	39	9	19	27	7	5.666666667	5	7	5	15.5	16	19	13	14	30	30
26	19	male	32	23	28	64	23	20	15	13	10	5	5	5	5	17.25	16	13	24	16	16	17
27	21	female	27	25	16	91	32	28	32	15	14	14	15	14	13	23.5	22	24	25	23	28	30
28	18	male	34	29	29	72	27	18	24	22	14	6.333333333	7	7	5	16.25	24	9	21	11	39	30
29	21	female	41	38	29	44	24	7	11	23	17	6.666666667	6	9	5	14	22	9	13	12	27	19
30	21	female	35	31	27	51	24	7	18	24	13	6.333333333	8	6	5	15	21	9	11	19	41	42
31	23	female	36	30	32	58	46	3	9	27	12	11.66666667	7	23	5	23.25	38	25	13	17	36	18
32	19	female	27	22	22	47	32	3	10	28	2	5	5	5	5	10.25	12	8	12	9	35	17
33	19	female	42	39	30	75	42	19	10	19	5	6.333333333	6	8	5	15.75	18	12	18	15	42	18
34	23	male	33	29	27	82	42	12	28	26	11	9.666666667	5	19	5	34.5	35	31	36	36	40	21
35	19	female	35	33	28	74	41	18	15	21	21	8.333333333	9	11	5	19.75	18	10	29	22	22	27
36	22	female	34	33	21	55	34	8	13	22	8	5.333333333	5	6	5	10	12	8	12	8	39	15
37	18	female	36	31	33	62	34	9	15	20	12	9.666666667	7	17	5	20	12	10	35	23	34	12
38	18	female	35	32	29	49	22	4	19	28	13	5.333333333	5	6	5	14.5	15	14	20	9	32	36
39	20	female	38	32	31	59	33	13	11	24	11	8.666666667	7	14	5	21.25	28	14	24	19	40	28
40	18	male	28	20	25	72	27	21	22	15	14	5.333333333	5	6	5	11.25	15	8	14	8	40	34
41	19	male	31	29	20	62	33	16	11	22	13	5	5	5	5	16.25	18	9	20	18	39	20
42	19	female	31	26	29	55	27	13	11	22	8	7.333333333	6	11	5	19.75	31	14	16	18	27	27
43	20	female	32	28	25	32	11	4	11	27	21	5	5	5	5	14.25	14	11	18	14	17	23
44	19	female	31	25	25	50	21	4	21	27	13	5.666666667	5	7	5	12	15	8	14	11	29	31
45	23	female	35	29	30	56	37	9	10	26	10	7.333333333	5	8	9	23.75	13	9	36	37	43	17
46	20	female	34	33	27	58	32	13	11	19	8	5.666666667	5	7	5	15.25	21	10	19	11	42	18
47	20	female	31	29	24	NA	NA	NA	NA	NA	NA	NA	NA	NA	NA	NA	NA	NA	NA	NA	NA	NA
48	18	female	35	29	32	55	16	10	27	22	16	9.666666667	6	16	7	16.25	23	10	19	13	28	41
49	18	female	30	27	26	59	8	3	42	26	28	10.66666667	5	22	5	27	33	21	34	20	34	48
50	19	female	46	40	36	57	31	5	21	27	16	5	5	5	5	14.25	13	12	16	16	35	21
51	19	female	31	29	26	75	49	12	14	26	11	5	5	5	5	11.5	15	8	15	8	42	18
52	18	male	30	24	27	49	18	11	18	22	16	5.333333333	6	5	5	14	23	9	16	8	32	25
53	33	female	35	30	28	53	38	4	9	28	12	8.333333333	5	15	5	17.5	29	17	10	14	39	24
54	18	female	35	27	32	76	32	22	20	18	10	7	5	11	5	20.25	19	15	24	23	27	19
55	18	male	26	16	21	111	29	34	44	16	6	8	7	9	8	22	16	24	24	24	43	29
56	21	female	33	31	26	49	29	4	10	26	17	5.333333333	5	6	5	11.25	14	8	15	8	39	23
57	20	female	34	25	31	43	26	3	12	26	9	5.666666667	5	7	5	15.5	19	16	15	12	36	37
58	19	female	29	28	23	68	29	15	22	17	8	5.666666667	5	7	5	16.75	16	13	19	19	33	32
59	18	female	37	34	31	38	17	5	14	19	16	7	8	8	5	14.25	24	9	15	9	35	30
60	20	male	32	31	26	58	25	13	16	15	12	11.33333333	14	15	5	21.75	26	19	20	22	38	18
61	18	female	24	20	19	97	29	23	42	21	15	15.66666667	15	14	18	15.75	21	11	20	11	35	24
62	20	female	36	34	32	79	31	30	18	12	18	6	5	8	5	10.5	12	8	13	9	28	21
63	20	female	31	28	29	43	22	2	15	24	19	6	5	8	5	11.25	12	11	11	11	33	26
64	18	female	36	32	33	54	21	9	20	23	16	5.666666667	5	7	5	11.5	14	8	13	11	42	20
65	20	female	37	31	32	47	27	3	15	27	11	5.666666667	5	7	5	14	22	9	14	11	44	26
66	23	female	40	32	33	56	30	9	11	21	12	5.666666667	5	7	5	11.75	13	8	14	12	41	19
67	19	female	34	26	31	63	33	10	16	27	22	11.66666667	7	23	5	16.5	22	11	15	18	36	28
68	19	female	38	33	32	84	45	23	14	20	14	6.666666667	5	10	5	15.75	18	10	16	19	36	17
69	18	female	34	32	30	37	17	7	9	24	12	5.333333333	5	6	5	15.5	18	8	12	24	30	28
70	18	female	31	28	28	67	37	14	14	21	14	5	5	5	5	10.25	12	8	12	9	37	22
71	19	female	33	29	25	42	25	6	11	19	12	5	5	5	5	11.25	12	9	13	11	39	18
72	25	male	29	27	19	70	33	16	15	15	10	6.666666667	9	6	5	20.75	26	30	12	15	28	20
73	20	female	40	33	32	59	28	7	22	26	16	7	5	11	5	16.5	17	12	17	20	30	22
74	21	female	33	25	31	41	30	3	6	20	8	5.333333333	5	6	5	11.5	13	8	16	9	27	10
75	18	male	29	19	18	77	34	22	17	24	10	5.666666667	5	7	5	14.75	16	9	22	12	45	38
76	18	female	30	26	24	53	30	6	13	27	7	5.333333333	5	6	5	11	12	8	12	12	44	22
77	18	female	33	27	26	64	18	15	27	16	14	7.333333333	5	9	8	13.5	21	8	17	8	30	27
78	18	female	34	33	25	73	43	11	17	16	10	5	5	5	5	10.5	13	8	13	8	38	14
79	19	female	34	33	30	83	29	18	32	12	16	5.333333333	5	6	5	10	12	8	12	8	40	25
80	18	female	31	28	24	72	32	16	18	14	11	11.66666667	8	14	13	14.25	14	14	15	14	26	26
81	19	female	27	24	26	41	16	6	15	24	23	8	6	13	5	22.5	30	16	23	21	22	24
82	18	female	34	30	30	60	31	3	22	26	17	15.66666667	14	16	17	27.75	18	17	36	40	30	17
83	18	female	36	31	30	42	23	10	7	23	9	5	5	5	5	12	15	9	15	9	30	15
84	18	female	28	25	25	54	40	1	13	17	13	NA	NA	NA	NA	20.25	17	16	24	24	NA	NA
85	19	female	32	31	20	30	14	5	7	28	15	13	5	12	22	16	21	15	12	16	36	16
86	18	female	41	36	32	61	35	9	15	20	12	6.333333333	7	7	5	20.75	16	11	29	27	40	14
87	19	female	32	31	25	39	20	5	10	22	13	6.666666667	5	10	5	18	22	17	17	16	25	11
88	18	female	29	28	23	57	28	15	10	18	14	6	7	6	5	11	14	10	12	8	28	20
89	18	female	30	30	26	86	34	25	25	23	15	9.333333333	9	14	5	14.75	26	9	12	12	28	42
90	19	male	37	30	33	65	38	11	16	20	14	5	5	5	5	10.5	13	8	13	8	43	28
91	20	male	35	28	31	57	19	8	26	14	22	8.333333333	5	15	5	19	22	9	28	17	20	36
92	20	male	39	36	32	95	29	31	33	19	19	6	5	8	5	18.25	25	10	23	15	33	32
93	18	female	31	28	21	57	36	6	13	21	11	6.666666667	5	10	5	14.25	14	9	19	15	36	22
94	18	female	31	29	26	47	29	11	7	21	13	8.333333333	8	12	5	14	13	12	13	18	32	15
95	18	male	32	29	29	68	40	7	17	19	12	7.333333333	11	6	5	11	14	8	11	11	48	12
96	18	male	31	27	27	92	32	25	33	11	17	14.33333333	12	17	14	24	24	24	16	32	32	32
97	19	female	37	33	30	62	18	23	17	25	19	7.333333333	5	12	5	13.75	16	8	21	10	36	32
98	18	female	33	30	17	83	28	14	35	28	14	12	13	16	7	24	23	12	31	30	30	30
99	19	female	37	34	31	33	19	2	8	26	15	5.666666667	5	7	5	25	23	40	15	22	31	15
100	20	female	30	28	24	91	27	30	32	NA	NA	NA	NA	NA	NA	NA	NA	NA	NA	NA	28	27
101	18	female	33	30	26	58	32	8	18	23	9	7.666666667	5	13	5	12.75	18	8	13	12	39	27
102	19	female	32	30	22	41	20	8	9	20	12	5	5	5	5	12.25	17	8	13	11	35	24
103	18	male	33	30	27	53	43	3	3	25	4	6	5	8	5	19	24	13	21	18	46	13
104	18	female	30	26	25	88	39	22	27	21	13	5	5	5	5	10	12	8	12	8	34	29
105	18	female	40	36	24	72	45	11	16	22	9	5.666666667	5	7	5	18	18	8	27	19	41	20
106	19	female	36	34	29	36	25	3	6	19	19	6.666666667	6	9	5	14	18	9	19	10	31	19
107	18	male	33	24	29	79	33	20	24	22	10	6	5	8	5	14.5	15	10	18	15	39	20
108	19	female	33	31	27	74	41	16	17	16	9	5	5	5	5	12	12	12	12	12	38	23
109	21	female	31	29	24	49	31	3	13	25	11	7.333333333	5	8	9	10.75	14	8	13	8	36	17
110	20	female	28	15	28	68	37	13	16	12	6	5	5	5	5	16.25	12	19	17	17	41	16
111	18	female	30	26	25	34	24	2	6	28	18	5	5	5	5	12	14	8	15	11	36	28
112	18	female	31	26	25	64	47	7	10	16	8	5	5	5	5	13	16	8	12	16	22	13
113	18	female	30	27	24	48	20	7	17	25	18	6	6	7	5	11.25	14	8	15	8	29	19
114	21	female	31	26	24	83	42	20	21	18	6	5.333333333	6	5	5	13.75	13	15	14	13	38	17
115	18	female	31	26	27	32	20	5	3	23	12	5	5	5	5	10	12	8	12	8	33	22
116	18	female	33	31	30	40	29	4	7	27	19	5	5	5	5	10.5	13	8	13	8	37	22
117	18	male	28	27	23	90	45	29	16	15	9	5.333333333	5	6	5	12	12	9	16	11	37	13
118	20	female	33	32	26	79	45	19	15	22	11	6	5	8	5	13.75	13	12	16	14	32	18
119	18	female	30	23	26	50	27	11	8	23	17	5.333333333	5	6	5	10.25	12	8	13	8	28	25
120	19	male	27	20	15	110	28	35	44	16	11	16.66666667	17	16	17	22	24	22	19	23	38	42
121	18	male	30	23	27	88	34	32	18	12	7	5.333333333	5	6	5	17	20	12	22	14	32	14
122	20	male	29	26	26	58	28	19	7	16	7	7	8	8	5	19.25	22	18	15	22	33	23
123	18	female	35	31	28	41	17	9	15	19	15	12	9	22	5	18.75	19	17	25	14	25	31
124	18	female	41	38	32	35	18	8	7	21	16	5	5	5	5	10.75	12	10	10	11	26	17
125	18	female	32	26	23	54	18	5	25	26	14	14.66666667	17	21	6	27	28	16	37	27	21	15
126	20	female	30	26	23	63	40	7	14	24	12	5	5	5	5	11.75	13	15	10	9	36	26
127	19	female	31	22	29	60	21	17	20	21	15	8	9	10	5	23.25	27	18	24	24	36	27
128	18	female	35	27	30	39	25	4	8	24	10	5	5	5	5	20.75	13	8	32	30	31	11
129	19	female	40	36	28	43	14	8	17	22	10	6.333333333	5	9	5	18.25	18	11	22	22	39	38
130	18	female	33	28	23	68	30	15	21	20	18	7	6	10	5	19	15	10	17	34	41	37
131	18	female	34	30	28	71	29	25	17	16	11	7	5	11	5	17.75	19	8	19	25	38	17
132	19	female	34	32	28	50	23	8	13	26	14	5	5	5	5	10.5	13	8	13	8	37	19
133	18	female	33	31	27	62	23	17	16	19	13	8	7	10	7	21	16	10	25	33	27	27
134	18	female	28	25	24	43	19	4	18	27	11	5.666666667	5	7	5	10	12	8	12	8	28	29
135	19	male	29	25	14	53	38	10	3	11	7	5.333333333	5	6	5	13	16	12	16	8	40	11
136	18	female	38	36	23	82	35	18	27	18	13	7	5	11	5	24	28	26	24	18	34	21
137	18	female	29	26	24	45	31	7	5	22	10	5	5	5	5	13.5	16	10	15	13	32	13
138	18	male	34	30	28	47	20	11	12	22	18	5.666666667	5	7	5	12.25	16	9	14	10	32	22
139	22	male	28	26	20	107	51	31	19	18	4	6.333333333	9	5	5	15.5	16	12	22	12	48	17
140	18	female	37	28	32	46	24	6	12	25	22	7.333333333	5	12	5	19.5	12	8	32	26	32	25
141	18	female	32	24	29	56	33	6	15	26	15	5.333333333	5	6	5	11	12	8	15	9	34	17
142	28	male	37	28	35	54	24	8	16	17	15	9.333333333	5	18	5	25.75	28	22	24	29	37	11
143	18	female	29	25	24	59	25	8	22	15	16	6.666666667	6	9	5	17.5	17	11	26	16	37	33
144	18	female	31	23	25	80	25	13	36	15	11	17	13	24	14	37.5	40	38	34	38	19	31
145	18	female	33	31	25	34	23	2	5	28	17	5	5	5	5	10.25	12	8	13	8	28	24
146	19	male	28	20	26	82	37	23	20	21	15	8	9	10	5	17.5	15	14	16	25	40	21
147	19	female	38	33	30	40	24	3	11	23	6	7.333333333	5	12	5	15.25	22	14	13	12	46	25
148	18	female	34	33	28	43	26	1	12	27	16	5.666666667	5	7	5	13.25	14	9	15	15	37	18
149	20	female	30	28	24	98	28	31	42	13	15	13.66666667	14	12	15	23.75	24	24	23	24	22	30
150	18	female	45	39	36	65	31	13	17	22	16	6	5	8	5	14.5	15	11	18	14	22	34
151	20	male	39	33	34	78	39	23	16	19	12	5	5	5	5	13	12	10	18	12	39	12
152	18	male	29	22	23	64	41	15	8	16	5	5	5	5	5	11.5	13	8	13	12	39	10
153	18	female	42	38	32	48	20	10	14	21	13	7	5	11	5	14.75	21	14	12	12	34	30
154	18	male	29	19	24	97	35	32	26	14	13	NA	NA	NA	NA	NA	NA	NA	NA	NA	28	22
155	17	female	38	28	34	50	37	2	11	26	11	5	5	5	5	10.5	13	8	13	8	46	17
156	18	male	36	32	26	62	43	9	6	18	7	5	5	5	5	14	17	8	16	15	29	13
157	17	female	32	28	22	59	27	11	19	22	13	6	5	8	5	12.25	17	9	15	8	33	34
158	18	male	30	27	24	62	34	14	12	23	10	5.333333333	5	6	5	16.25	21	15	16	13	25	10
159	18	female	35	29	31	38	24	3	7	26	13	5	5	5	5	10.5	12	8	13	9	41	41
160	18	female	37	30	32	57	27	9	19	26	13	13	13	15	11	21.5	17	10	33	26	29	20
161	19	male	35	27	32	84	22	22	36	19	18	9.333333333	7	10	11	12.25	15	10	12	12	36	26
162	18	female	32	26	30	46	30	2	14	28	10	8.666666667	5	15	6	20.25	29	10	22	20	50	14
163	20	female	40	33	35	48	27	7	14	21	13	8	5	14	5	19.5	23	11	28	16	36	20
164	18	female	36	28	31	67	46	7	10	26	11	5.666666667	5	7	5	14.75	13	8	19	19	45	13
165	18	female	31	29	29	39	21	2	12	25	14	5	5	5	5	11.5	13	8	15	10	46	14
166	19	female	34	27	33	73	21	23	23	18	10	7.333333333	6	11	5	14.75	18	16	14	11	34	39
167	19	male	30	24	25	60	31	10	15	28	15	5.666666667	5	7	5	11.5	16	8	14	8	43	22
168	18	male	34	27	28	58	32	16	8	17	9	6.333333333	9	5	5	19.75	21	11	20	27	42	28
169	18	female	43	38	31	52	28	10	12	25	15	5	5	5	5	12.75	15	12	13	11	31	15
170	18	female	39	37	28	40	32	3	5	24	15	5	5	5	5	12	16	8	16	8	42	12
171	20	female	32	27	29	56	33	9	12	18	17	8.333333333	8	12	5	17	22	11	23	12	37	19
172	20	male	35	33	22	40	25	5	8	20	19	5	5	5	5	11.5	14	8	12	12	34	27
173	22	male	28	28	19	60	28	12	16	20	12	6.666666667	6	9	5	13.25	15	8	19	11	36	25
174	19	female	40	36	33	47	25	3	17	28	14	6.666666667	5	10	5	17	20	12	16	20	35	35
175	18	female	31	28	27	94	38	20	30	24	12	9	7	15	5	23.25	24	14	26	29	28	30
176	18	female	36	33	29	50	28	3	15	24	10	5	5	5	5	11.5	14	8	14	10	41	23
177	21	male	31	26	22	72	28	22	20	23	15	5	5	5	5	18.5	14	21	18	21	35	18
